# Supplementary material for: Structure and Dynamics of Adsorbed Dopamine on Solvated Carbon Nanotubes and in a CNT Groove
Source: Molecules. 2022 Jun 11;27(12):3768. doi: 10.3390/molecules27123768 (PMC9228466; doi:10.3390/molecules27123768)
Supplement: Supplementary file 1 [file molecules-27-03768-s001.zip]

Archive with 1 entries (1 files):
- molecules-1734869-supplementary.pdf
